# Supplementary material for: Investigation on ABCC6-Deficient Human Hepatocytes Generated by CRISPR–Cas9 Genome Editing
Source: Cells. 2025 Apr 11;14(8):576. doi: 10.3390/cells14080576 (PMC12025709; doi:10.3390/cells14080576)
Supplement: Supplementary file 1 [file cells-14-00576-s001.zip]

Archive with 1 entries (1 files):
- cells-3528531-supplementary.pdf
